# Supplementary material for: Lyme Disease Agent Reservoirs Peromyscus leucopus and P. maniculatus Have Natively Inactivated Genes for the High-Affinity Immunoglobulin Gamma Fc Receptor I (CD64)
Source: Pathogens. 2023 Aug 18;12(8):1056. doi: 10.3390/pathogens12081056 (PMC10458454; doi:10.3390/pathogens12081056)
Supplement: Supplementary file 1 [file pathogens-12-01056-s001.zip]

Archive with 1 entries (1 files):
- pathogens-2553283-supplementary.pdf
